# Supplementary material for: LINGO1-targeted antibody-drug conjugates improve efficacy and tolerability of antineoplastic therapies in Ewing sarcoma models
Source: J Clin Invest. 2026 Aug 3;136(15):e204641. doi: 10.1172/JCI204641 (PMC13430015; doi:10.1172/JCI204641)
Supplement: Supporting data values [file jci-136-204641-s189.xlsx]

## Sheet: Fig 1E & S3D-S3E
Tumor volume (mm3)
days after inoculation	vehicle										MMAE										Opicinumab-MMAE
7	69.4633	131.08	125.043	81.4873	247.062	89.1156	66.7425	110.689	84.7143	70.1357	66.654	158.838	39.4272	103.21	165.994	66.6632	328.797	115.961	66.3804	24.025	105.432	97.6779	183.388	72.0462	118.653	124.868	106.669	72.9181	98.1877	106.129
9	161.362	149.073	178.474	106.341	399.737	95.3999	84.7828	266.351	111.748	86.4405	126.571	255.907	52.3361	68.2801	199.805	31.605	543.086	89.3072	76.0522	97.6433	139.921	86.5448	204.087	108.378	106.097	88.9094	77.2497	104.429	225.008	193.554
10	230.631	170.969	164.238	131.32	458.673	145.992	101.831	308.183	127.216	111.894	135.592	281.097	35.1626	53.4901	185.739	69.2735	638.83	126.525	88.7699	165.361	181.681	88.7513	250.548	74.5864	199.273	111.305	54.6492	106.403	213.883	130.61
11	289.318	161.137	135.198	137.114	579.865	134.717	102.576	383.04	101.567	90.0358	145.742	302.685	30.4677	44.0669	222.314	64.5798	846.382	99.8847	104.795	337.139	141.913	93.0249	320.833	107.489	198.634	90.7018	60.4042	97.6118	293.939	229.798
12	360.707	265.347	163.637	214.915	676.723	139.249	101.028	661.23	175.95	138.351	119.401	266.825	46.6197	56.1865	212.789	45.431	788.468	128.101	147.695	588.202	246.251	94.536	474.703	90.2074	208.841	84.9012	61.9685	62.2619	332.969	289.628
13	509.769	269.716	174.504	204.559	823.063	151.955	133.3	787.715	174.706	143.33	145.467	209.094	34.3636	40.0054	162.393	37.0338	873.417	134.327	230.291	750.979	256.943	96.7872	299.004	118.62	246.628	88.7612	62.988	119.108	385.4	313.825
14	521.789	237.025	198.583	226.936	1229.94	189.95	136.97	858.158	240.509	226.617	134.192	189.39	31.5576	33.4368	184.238	24.2678	955.583	187.411	182.029	898.847	276.82	115.152	411.646	114.942	276.337	86.8458	69.0385	96.3717	463.54	347.538
16	989.862	469.59	333.789	394.853	1562.44	327.26	251.838	1386.82	309.884	247.58											402.433	75.2649	767.13	151.605	199.624	87.4076	70.7939	141.673	434.027	358.652
17	1009.96	544.979	504.645	436.731	1891.54	589.668	284.47	1230.07	347.72	351.472											408.926	60.3601	882.848	164.19	218.071	49.9212	32.9175	153.153	543.389	459.661

## Sheet: Fig 1F
Tumor weight (g)
day 17		day 14
vehicle	Opicinumab-MMAE	MMAE
0.724	0.241	0.068
0.416	0.617	0.024
1.469	0.208	0.122
0.22	0.018	0.786
0.221	0.441	0.133
0.433	0.032	0.132
0.326	0.188	0.017
0.405	0.025	0.018
1.038	0.093	0.126
0.256	0.403	0.831

## Sheet: Fig 1G
Body weight change
days after inoculation	vehicle					MMAE					Opicinumab-MMAE
7	1	1	1	1	1	1	1	1	1	1	1	1	1	1	1
9	1	0.952381	0.952381	1	1	1	1	0.9	0.954545	1	1	0.95	1	1	1
10	1.04348	0.952381	0.952381	1	1	1	0.954545	0.9	0.954545	1	1	0.95	1	1.05263	1
11	1	0.952381	0.952381	1	1.04762	0.888889	0.863636	0.8	0.909091	0.958333	1.04546	1	1	1.05263	1
12	1	0.952381	1	1.04762	1	0.833333	0.863636	0.8	0.954545	1.04167	1.04546	1	1	1.05263	1.09524
13	1.04348	1	1	1	1.09524	0.777778	0.772727	0.7	1	1	1.04546	1	1	1.05263	1.04762
14	1.04348	1	1.09524	1.04762	1.09524	0.777778	0.818182	0.7	1.04546	1.04167	1.04546	0.95	1	1.10526	1.04762

## Sheet: Fig 1H
	MMAE Conc. (ng/g tissue)			(ng/mL serum)
mouse (#)	tumor	liver	brain	serum
1	186	5.64	2.58	0.471
2	58	4.44	5.16	0.797
3	106	1.7	12.6	0.457
4	14	2.54	4.72	0.544
5	40.8	6	9.88	1.01

## Sheet: Fig 1I
Tumor volume (mm3)
days after inoculation	vehicle										MMAE								Opicinumab-MMAE								irinotecan
7	77.2184	70	101.514	98.3783	121.552	113.252	165.013	99.1454	176.642	116.463	100.179	92.1542	168.526	103.24	69.5827	89.0231	95.648	86.7087	171.474	138.471	97.6425	97.7583	59.5616	78.4909	79.421	97.9511	116.789	70.5611	93.4144	131.626	105.725	54.7276	65.7072	162.818	99.6244
9	67.5506	83.2605	117.061	60.9778	117.136	159.959	210.004	143.326	228.702	121.928	77.125	72.893	71.8963	53.8756	50.9483	86.798	50.3385	54.7468	117.953	106.244	115.927	86.6304	85.2965	71.5091	48.4541	61.7165	112.269	47.385	76.8178	69.8714	83.9523	59.0422	61.0567	131.48	94.3824
10	102.203	66.8098	183.995	92.7349	124.161	183.033	166.635	150.012	301.12	94.2763	83.2869	80.64	45.5374	42.4166	63.6284	118.028	73.2852	30.4677	175.029	122.35	136.914	111.198	70.7823	64.3631	66.4243	54.5572	153.757	96.1457	71.75	147.12	85.2875	52.9319	43.8376	239.701	66.2071
12	205.513	200.844	199.43	97.0193	167.96	232.111	277.229	272.353	344.091	164.852	109.169	123.882	39.0103	40.2318	112.493	167.977	81.9942	40.1285	201.04	217.978	162.903	142.425	38.8616	44.3199	41.631	76.4022	196.384	108.828	77.3128	123.372	86.7984	60.9206	48.7182	401.157	112.16
14	259.002	205.457	223.251	115.826	261.426	428.348	467.763	338.678	381.713	230.039	184.618	228.488	50.1307	54.9955	200.092	390.624	127.06	54.2589	188.328	268.985	139.364	110.537	63.0568	52.1262	55.1492	65.4968	232.891	126.817	108.456	107.722	106.868	53.5415	84.516	387.477	140.287
16	321.276	471.153	436.057	180.214	368.018	810.197	1053.74	700.577	549.293	411	521.106	509.943	65.8405	68.88	385.827	694.384	352.163	103.475	263.445	282.975	110.053	103.412	46.4892	38.0786	74.3881	86.4026	574.461	118.887	171.55	168.481	133.958	92.2797	106.409	823.251	231.76
18	608.729	346.797	378.284	204.239	497.954	865.652	1072.66	860.249	623.18	481.983	608.802	724.787	79.8137	48.5986	696.035	998.337	384.377	149.624	550.928	537.601	172.439	62.8547	83.2291	47.5673	31.2147	67.6354	915.855	132.476	261.883	220.102	146.683	154.229	149.709	920.198	219.577

## Sheet: Fig 1J
Tumor weight (g)
vehicle	MMAE	Opicinumab-MMAE	irinotecan
0.421	0.454	0.446	0.573
0.23	0.61	0.437	0.09
0.213	0.035	0.132	0.124
0.129	0.025	0.031	0.143
0.37	0.568	0.068	0.067
0.487	0.87	0.035	0.134
0.733	0.216	0.021	0.101
0.574	0.095	0.035	0.883
0.426			0.173
0.402

## Sheet: Fig 1K
Total opicinumab in serum (ug/mL)
days after treatment	#1	#2	#3	#4
0.416667	16715.5	73607	44868	63929.6
1	23753.7	53958.9	74486.8	58064.5
2	17595.3	36070.4	47214.1	44868
4	10850.4	28445.8	48093.8	28152.5
8	8504.4	20821.1	40762.5	23753.7

## Sheet: Fig 1L
Opicinumab-MMAE in serum (ug/mL)
days after treatment	#1	#2	#3	#4
0.416667	16548	38402.5	28697.1	37215.5
1	17316	27370.5	37355.1	28557.5
2	13964.5	18223.7	29465.2	26323.1
4	8308.9	14034.4	23739.7	11032
8	7121.91	8099.43	15710.1	9914.82

## Sheet: Fig 1M
	ALT activity (U/L)
	vehicle	MMAE	Opicinumab-MMAE	irinotecan
#1	27.4635	34.4891	23.8443	17.6703
#2	27.8893	39.5985	22.5669	23.8443
#3	30.0182	19.7993	16.18	17.8832
#4	92.3966	39.8114	10.0061	28.528

## Sheet: Fig 1N
Body weight change
days after inoculation	vehicle					MMAE				Opicinumab-MMAE				irinotecan
7	1	1	1	1	1	1	1	1	1	1	1	1	1	1	1	1	1	1
9	1.0625	1	1	1.05556	1.05556	0.944444	0.9375	0.882353	0.894737	1.06667	1	0.941176	0.944444	1	1.0625	1	1	0.944444
10	1.125	1.04762	1.05263	1.11111	1.11111	0.888889	0.875	0.941176	0.894737	1.13333	1	1	0.944444	1.13333	1.0625	1.05	1	1
11	1	0.952381	1.05263	1.05556	1.11111	0.888889	0.875	0.882353	0.842105	1.13333	1.0625	1.05882	1.05556	1.13333	1.0625	1.05	0.9	1
12	1.125	1.04762	1.05263	1.16667	1.11111	1.05556	0.875	1.11765	0.894737	1.26667	1.125	1.05882	1.11111	1.2	1.125	1.1	1	1.11111
14	1.125	0.952381	1.05263	1.11111	1	1.11111	0.9375	1.17647	0.947368	1.26667	1.125	1.05882	1.11111	1.2	1.125	1	1	1
16	1.125	1.04762	1.05263	1.22222	1.05556	1.16667	1	1.17647	1.10526	1.33333	1.125	1.05882	1.05556	1.26667	1.125	1.05	1	1.05556
18	1.0625	1	1.10526	1.22222	1	1.16667	0.9375	1.23529	1	1.33333	1.125	1.11765	1	1.26667	1.125	1	1	1.05556

[truncated: 7 more sheets: Fig S1E, Fig S2, Fig S3A, Fig S3C, Fig S3F, Fig S3H, Fig S3I]
